# Supplementary material for: Caregivers of Neuromuscular Patients Living with Tracheostomy during COVID-19 Pandemic: Their Experience
Source: J Clin Med. 2023 Jan 10;12(2):555. doi: 10.3390/jcm12020555 (PMC9862176; doi:10.3390/jcm12020555)
Supplement: Supplementary file 1 [file jcm-12-00555-s001.zip]

Archive with 1 entries (1 files):
- jcm-2051547-supplementary.pdf
